# Supplementary material for: Triglyceride-glucose index is a predictor of the risk of prostate cancer: a retrospective study based on a transprostatic aspiration biopsy population
Source: Front Endocrinol (Lausanne). 2024 Jan 8;14:1280221. doi: 10.3389/fendo.2023.1280221 (PMC10801031; doi:10.3389/fendo.2023.1280221)
Supplement: Supplementary file 1 [file Table_1.xlsx]

## Sheet: 1
Serial number	Education level	Education level grouping	Household registration	Household registration grouping	Marital status	Marital Status Grouping	Age	Nationality	Nationality grouping	Cancer Family History	Cancer Family History Grouping	Initial PSA	F/T ratio	Testosterone	Pathological diagnosis result	Grouping of Pathological Diagnosis Results	Smoking History	Grouping of Smoking history	History of alcohol consumption	History of alcohol consumption Grouping	BMI	Systolic blood pressure	Diastolic pressure	Hypertension	Hypertension group	ALP	FPG	hyperglycemia	hyperglycemia group	TG	TyG	Grouping of TyG	LDL	Blood Calcium	Blood Potassium	TC	Joint Predicted Probability	PGR_1
1	junior college	3	city	1	married	1	82	Han	0	no	0	62.13	0.1	20.5	prostate cancer	1	no	0	no	0	20	156	77	yes	1	91.34	5.48	no	0	1.33	8.66764	Q2	1.92	2.24	4.06	3.31	0.924231	1
2	high school	2	city	1	married	1	55	other	1	yes	1	19.37	0.1	17.51	benign prostatic hyperplasia	0	yes	1	yes	1	28	120	80	no	0	45.72	3.21	no	0	1.76	8.41294	Q2	4.34	2.22	3.54	5.5	0.365056	0
3	junior high school	2	city	1	married	1	66	Han	0	no	0	7.72	0.25	18.04	benign prostatic hyperplasia	0	no	0	no	0	24	108	77	no	0	81.64	5.33	no	0	1.37	8.66952	Q2	1.99	2.48	3.86	3.82	0.231925	0
4	undergraduate	3	city	1	married	1	64	Han	0	no	0	6.58	0.28	9.83	prostate cancer	1	no	0	no	0	26	155	79	yes	1	60.52	8.8	yes	1	0.91	8.7618	Q2	2.1	2.09	2.94	3.56	0.227639	0
5	junior college	3	city	1	married	1	76	Han	0	no	0	7.22	0.33	15.96	prostate cancer	1	no	0	no	0	21	124	80	no	0	63.31	4.77	no	0	0.22	6.72958	Q1	1.8	2.43	3.63	3.65	0.0869056	0
6	junior college	3	city	1	married	1	81	Han	0	no	0	14.67	0.21	18.86	benign prostatic hyperplasia	0	no	0	no	0	18	144	82	yes	1	68.68	4.85	no	0	0.59	7.7327	Q1	4.02	2.2	4.12	5.76	0.219943	0
7	high school	2	city	1	married	1	83	Han	0	no	0	142.3	0.06	19.49	prostate cancer	1	no	0	no	0	21	130	80	no	0	106.79	7.34	yes	1	0.92	8.59131	Q2	1.67	2.3	3.45	2.86	0.999633	1
8	junior high school	2	city	1	married	1	70	Han	0	no	0	21.09	0.09	18.05	benign prostatic hyperplasia	0	no	0	no	0	24	132	80	no	0	68.51	4.54	no	0	1.58	8.65171	Q2	1.49	2.37	4.73	3.01	0.425897	0
9	primary school	1	countryside	2	widowed	2	81	other	1	no	0	7.45	0.33	16.25	benign prostatic hyperplasia	0	yes	1	no	0	22	124	78	no	0	55	4.53	no	0	0.75	7.9044	Q1	1.7	2.17	4.29	3.1	0.16006	0
10	junior high school	2	city	1	married	1	58	Han	0	no	0	33.35	0.08	26.86	prostate cancer	1	no	0	no	0	22	85	51	no	0	73.72	5.52	no	0	1.7	8.92036	Q3	1.99	2.33	3.28	3.66	0.666019	1
11	junior high school	2	city	1	married	1	66	other	1	yes	1	617	0.22	20.55	prostate cancer	1	no	0	no	0	24	150	76	yes	1	130.18	4.17	no	0	3.1	9.24067	Q3	2.32	2.5	4.16	4.86	1	1
12	undergraduate	3	city	1	married	1	67	Han	0	no	0	8.23	0.34	16.87	benign prostatic hyperplasia	0	no	0	no	0	25	131	61	no	0	46.1	4.87	no	0	1.88	8.89572	Q3	1.33	2.25	3.96	2.82	0.262671	0
13	secondary school	2	city	1	married	1	66	Han	0	no	0	5.23	0.11	13.85	prostate cancer	1	yes	1	yes	1	25	140	80	yes	1	62.73	5.57	no	0	1.45	8.77032	Q2	2.62	2.3	3.68	4.3	0.212726	0
14	undergraduate	3	countryside	2	married	1	67	Han	0	no	0	7.37	0.18	27.57	benign prostatic hyperplasia	0	no	0	no	0	29	121	78	no	0	58.1	4.19	no	0	1.15	8.25382	Q1	3.88	2.41	4.06	5.29	0.188255	0
15	undergraduate	3	city	1	married	1	61	Han	0	no	0	9.18	0.13	13.89	benign prostatic hyperplasia	0	no	0	no	0	24	120	80	no	0	71.36	3.79	no	0	1.53	8.43899	Q2	3.2	2.48	3.53	4.79	0.225945	0
16	secondary school	2	city	1	married	1	79	Han	0	no	0	16.1	0.1	17.3	prostate cancer	1	no	0	no	0	25	136	78	no	0	66.13	4.79	no	0	0.94	8.18601	Q1	1.87	2.19	4.15	3.53	0.28763	0
17	high school	2	city	1	married	1	67	Han	0	no	0	22.82	0.18	11.22	benign prostatic hyperplasia	0	no	0	no	0	26	116	75	no	0	81.27	6.82	no	0	5.13	10.2363	Q4	1.21	2.25	3.22	4.39	0.675754	1
18	high school	2	city	1	married	1	62	Han	0	no	0	7.37	0.19	15.92	benign prostatic hyperplasia	0	yes	1	yes	1	28	133	90	yes	1	53.09	4.2	no	0	1.07	8.1841	Q1	2.99	2.31	3.58	4.58	0.182178	0
19	junior college	3	city	1	married	1	69	Han	0	no	0	8.31	0.15	11.41	prostate cancer	1	no	0	no	0	28	113	78	no	0	86.91	5.61	no	0	1.19	8.57986	Q2	1.25	2.29	3.86	2.77	0.229853	0
20	high school	2	city	1	married	1	57	Han	0	no	0	0.55	0.51	15.56	benign prostatic hyperplasia	0	yes	1	no	0	25	103	71	no	0	61.95	4.5	no	0	1.03	8.21499	Q1	2.7	2.06	3.9	4.44	0.124819	0
21	high school	2	city	1	married	1	57	Han	0	no	0	8.81	0.21	11.46	benign prostatic hyperplasia	0	yes	1	no	0	27	129	85	no	0	63.19	5.02	no	0	0.85	8.13227	Q1	1.1	2.35	3.7	3	0.192526	0
22	high school	2	city	1	married	1	80	other	1	no	0	84.49	0.1	22.84	prostate cancer	1	no	0	no	0	22	115	82	no	0	86.3	4.83	no	0	1.08	8.33316	Q1	1.72	2.37	3.48	2.9	0.978721	1
23	high school	2	city	1	married	1	69	other	1	no	0	312.3	0.1	12.05	prostate cancer	1	no	0	no	0	32	124	76	no	0	101.21	6.41	no	0	2.37	9.40211	Q4	2.41	2.38	3.42	4.58	1	1
24	high school	2	city	1	married	1	81	Han	0	no	0	13.63	0.08	12.3	prostate cancer	1	no	0	no	0	23	129	65	no	0	67.54	3.68	no	0	0.95	7.93298	Q1	2.51	2.19	3.74	3.67	0.227754	0
25	primary school	1	city	1	married	1	71	Han	0	no	0	17.45	0.32	11.57	benign prostatic hyperplasia	0	no	0	no	0	23	137	65	no	0	75.67	4.94	no	0	1.28	8.52558	Q2	1.19	2.33	4.24	2.65	0.350013	0
26	high school	2	city	1	married	1	65	other	1	no	0	1670.8	0.06	21.6	prostate cancer	1	no	0	no	0	29	160	100	yes	1	106.07	3.82	no	0	0.78	7.77315	Q1	1.77	2.26	3.35	2.76	1	1
27	illiteracy	1	countryside	2	married	1	65	other	1	no	0	59.56	0.27	17.75	prostate cancer	1	no	0	no	0	27	107	76	no	0	97.64	5.65	no	0	0.85	8.25049	Q1	1.74	2.23	4.2	2.86	0.889492	1
28	high school	2	city	1	married	1	57	Han	0	no	0	10.75	0.04	16.57	benign prostatic hyperplasia	0	no	0	no	0	28	122	80	no	0	59.07	6.43	no	0	2.34	9.39248	Q4	1.4	2.41	4.08	3.14	0.360351	0
29	undergraduate	3	city	1	married	1	56	Han	0	no	0	12.17	0.25	18.21	benign prostatic hyperplasia	0	no	0	no	0	22	123	78	no	0	86.48	4.38	no	0	1.28	8.40527	Q2	3.28	2.3	3.38	5.09	0.259703	0
30	secondary school	2	city	1	married	1	61	other	1	no	0	4.36	0.37	22.09	benign prostatic hyperplasia	0	no	0	no	0	26	124	82	no	0	90.82	4.74	no	0	1.98	8.92049	Q3	2.7	2.19	3.63	4.4	0.217383	0
31	primary school	1	city	1	married	1	82	Han	0	no	0	12.94	0.11	14.91	prostate cancer	1	no	0	no	0	26	131	68	no	0	67.38	1.81	no	0	0.52	6.62076	Q1	1.39	2.19	3.39	2.42	0.116508	0
32	junior high school	2	countryside	2	married	1	76	other	1	no	0	7.52	0.32	19.04	benign prostatic hyperplasia	0	no	0	no	0	22	166	82	yes	1	71.16	6.69	no	0	2.03	9.29001	Q4	2.28	2.25	3.61	4.49	0.298873	0
33	junior college	3	city	1	married	1	65	Han	0	no	0	5.82	0.4	17.23	benign prostatic hyperplasia	0	no	0	no	0	27	130	75	no	0	66.11	6.98	no	0	1.46	9.00284	Q3	2.67	2.44	3.71	4.62	0.243398	0
34	undergraduate	3	city	1	married	1	50	other	1	no	0	6.69	0.13	17.52	prostate cancer	1	yes	1	no	0	25	110	86	no	0	72.12	9.58	yes	1	1.71	9.47753	Q4	2.15	2.3	4.03	3.83	0.309856	0
35	undergraduate	3	city	1	married	1	75	Han	0	no	0	10.77	0.3	5.22	prostate cancer	1	no	0	no	0	25	140	81	yes	1	79.8	6.21	no	0	1.44	8.87216	Q3	3.17	2.28	3.86	4.67	0.294625	0
36	illiteracy	1	countryside	2	married	1	54	other	1	no	0	7.21	0.08	20.4	benign prostatic hyperplasia	0	no	0	no	0	26	130	80	no	0	91.61	4.01	no	0	1.3	8.33251	Q1	1.89	2.08	2.95	3.21	0.193596	0
37	high school	2	city	1	married	1	64	Han	0	no	0	53.41	0.22	9.22	prostate cancer	1	no	0	no	0	28	140	92	yes	1	86.83	10.52	yes	1	2.14	9.79544	Q4	3.46	2.34	3.5	5.61	0.928226	1
38	primary school	1	city	1	married	1	72	Han	0	yes	1	10.15	0.05	15.85	prostate cancer	1	no	0	no	0	24	132	69	no	0	50	10.24	yes	1	0.87	8.8684	Q3	3.3	2.33	4.26	5	0.285496	0
39	secondary school	2	city	1	married	1	34	Han	0	no	0	6.99	0.1	22.15	benign prostatic hyperplasia	0	no	0	no	0	24	121	88	no	0	96.56	5.81	no	0	2.1	9.18287	Q3	2.21	2.42	4.16	3.75	0.278766	0
40	junior college	3	city	1	married	1	63	Han	0	yes	1	15.81	0.08	14.22	prostate cancer	1	no	0	no	0	24	145	87	yes	1	60.74	5.19	no	0	1.81	8.92142	Q3	3.97	2.28	3.67	5.99	0.377104	0
41	high school	2	city	1	married	1	54	Han	0	no	0	5.13	0.18	10.2	benign prostatic hyperplasia	0	no	0	no	0	20	141	77	yes	1	79.63	6.19	no	0	1.6	8.9743	Q3	0.61	2.23	3.38	1.99	0.231912	0
42	junior high school	2	city	1	married	1	58	Han	0	no	0	139	0.06	17.5	prostate cancer	1	no	0	no	0	24	125	77	no	0	295.9	11.54	yes	1	1.53	9.55244	Q4	2.04	2.28	3.88	3.6	0.999736	1
43	primary school	1	city	1	widowed	2	84	Han	0	no	0	12.44	0.3	30.25	prostate cancer	1	yes	1	no	0	24	110	74	no	0	169.4	9.14	yes	1	1.36	9.2015	Q3	2.71	1.91	3.37	3.23	0.361413	0
44	primary school	1	city	1	married	1	76	Han	0	no	0	11.2	0.4	22.92	benign prostatic hyperplasia	0	no	0	no	0	20	155	86	yes	1	58.98	4.7	no	0	0.56	7.6491	Q1	2.85	2.19	3.41	3.94	0.175051	0
45	junior college	3	city	1	married	1	65	other	1	no	0	20.24	0.24	22.34	benign prostatic hyperplasia	0	yes	1	yes	1	25	134	68	no	0	84.5	5.02	no	0	2.49	9.20707	Q3	2.86	2.2	3.78	4.67	0.491095	0
46	postgraduate	3	city	1	married	1	72	Han	0	no	0	22.75	0.09	12.02	prostate cancer	1	no	0	no	0	24	145	77	yes	1	73.61	18.58	yes	1	2.1	10.3454	Q4	0.95	2.2	4.21	2.34	0.688381	1
47	undergraduate	3	city	1	unmarried	2	28	Han	0	no	0	3.86	0.05	16.13	prostate cancer	1	no	0	no	0	22	118	83	no	0	65.75	5.01	no	0	0.92	8.20941	Q1	3.14	2.29	3.41	4.65	0.151136	0
48	high school	2	city	1	married	1	62	Han	0	no	0	19.15	0.21	11.1	benign prostatic hyperplasia	0	no	0	no	0	24	142	92	yes	1	92.09	3.08	no	0	1.79	8.3885	Q1	3.59	2.46	3.57	5.16	0.358343	0
49	junior high school	2	countryside	2	married	1	61	Han	0	yes	1	6.9	0.1	13.77	benign prostatic hyperplasia	0	no	0	no	0	26	117	80	no	0	73.11	6.16	no	0	1.85	9.11462	Q3	1.65	2.29	3.59	3.22	0.269702	0
50	secondary school	2	city	1	married	1	71	other	1	no	0	9.2	0.3	11.41	prostate cancer	1	no	0	no	0	30	137	83	no	0	69.32	6.23	no	0	1.12	8.62406	Q2	1.52	2.27	3.1	2.96	0.245438	0
51	junior college	3	city	1	married	1	69	Han	0	no	0	4.48	0.13	16.25	prostate cancer	1	no	0	no	0	22	112	75	no	0	50.19	4.61	no	0	0.58	7.66486	Q1	1.57	2.17	3.3	2.95	0.119403	0
52	high school	2	city	1	widowed	2	61	Han	0	no	0	15.5	0.17	12.81	prostate cancer	1	no	0	no	0	28	119	83	no	0	84.23	7.03	yes	1	3.04	9.7434	Q4	3.51	2.45	3.35	5.65	0.487966	0
53	high school	2	city	1	married	1	69	Han	0	no	0	6.78	0.26	23.74	benign prostatic hyperplasia	0	no	0	no	0	26	139	92	yes	1	67.8	5.16	no	0	0.81	8.11157	Q1	1.35	2.19	3.81	2.79	0.170276	0
54	high school	2	city	1	married	1	68	Han	0	no	0	35.22	0.18	18.05	prostate cancer	1	no	0	no	0	25	113	69	no	0	72.33	6.1	no	0	2.2	9.2781	Q4	3.06	2.27	3.84	5.03	0.735757	1
55	junior college	3	city	1	married	1	73	Han	0	no	0	6.36	0.13	14.27	prostate cancer	1	no	0	no	0	22	133	55	no	0	61.21	5.43	no	0	2.07	9.10084	Q3	2.76	2.08	3.35	4.38	0.260994	0
56	undergraduate	3	city	1	married	1	58	Han	0	no	0	14.17	0.15	21.53	benign prostatic hyperplasia	0	no	0	no	0	25	115	82	no	0	80.57	4.59	no	0	1.5	8.6107	Q2	2.94	2.39	3.98	4.69	0.311557	0
57	junior high school	2	city	1	married	1	78	Han	0	no	0	37.03	0.12	21.89	prostate cancer	1	yes	1	no	0	20	132	78	no	0	52.13	4.23	no	0	0.95	8.07227	Q1	2.27	2.38	3.94	3.82	0.610781	1
58	junior college	3	city	1	married	1	68	other	1	no	0	7.61	0.19	18.47	prostate cancer	1	no	0	no	0	30	125	76	no	0	115.14	7.75	yes	1	1.52	9.14776	Q3	3.44	2.26	3.73	5.33	0.283186	0
59	junior college	3	city	1	married	1	53	Han	0	yes	1	14.08	0.06	5.14	prostate cancer	1	yes	1	no	0	20	124	77	no	0	75.93	7.77	yes	1	3.15	9.87903	Q4	2.47	2.33	3.66	4.49	0.483415	0
60	secondary school	2	city	1	married	1	83	Han	0	no	0	16.83	0.12	24.48	benign prostatic hyperplasia	0	yes	1	no	0	23	161	81	yes	1	74.76	4.45	no	0	0.74	7.87316	Q1	1.8	2.27	4	2.8	0.261537	0
61	undergraduate	3	city	1	married	1	58	Han	0	no	0	9.45	0.15	12.67	benign prostatic hyperplasia	0	no	0	no	0	26	116	61	no	0	116.53	3.71	no	0	0.9	7.88703	Q1	1.25	2.23	2.8	2.33	0.177728	0
62	junior high school	2	city	1	married	1	66	other	1	no	0	7.27	0.11	13.13	prostate cancer	1	yes	1	yes	1	33	151	88	yes	1	131.09	7.99	yes	1	6.1	10.5678	Q4	2.91	2.31	3.31	4.99	0.467155	0
63	junior high school	2	city	1	married	1	84	Han	0	no	0	258.4	0.14	18.25	prostate cancer	1	no	0	no	0	21	119	53	no	0	61.37	8.36	yes	1	0.95	8.75352	Q2	2.31	2.22	4.18	3.99	1	1
64	undergraduate	3	city	1	married	1	61	Han	0	no	0	7.86	0.5	13.45	benign prostatic hyperplasia	0	no	0	no	0	27	142	75	yes	1	91.87	5.74	no	0	1.7	8.95944	Q3	1.77	2.37	3.84	3.67	0.264933	0
65	secondary school	2	countryside	2	married	1	51	other	1	no	0	16.04	0.13	15.6	prostate cancer	1	no	0	no	0	28	140	80	yes	1	58.31	5.63	no	0	4.74	9.9655	Q4	2.49	2.22	3.6	4.65	0.529182	1
66	junior college	3	city	1	married	1	59	Han	0	no	0	14.27	0.14	10.68	benign prostatic hyperplasia	0	yes	1	yes	1	31	127	80	no	0	71.34	5.95	no	0	2.22	9.26225	Q4	1.35	2.43	4.02	2.61	0.398983	0
67	junior high school	2	countryside	2	married	1	65	Han	0	no	0	7.36	0.34	10.09	benign prostatic hyperplasia	0	no	0	yes	1	27	134	91	yes	1	50.12	4.13	no	0	0.88	7.9718	Q1	1.25	2.09	3.29	2.37	0.164521	0
68	junior high school	2	city	1	widowed	2	78	Han	0	no	0	12.44	0.51	14.58	benign prostatic hyperplasia	0	no	0	no	0	24	140	80	yes	1	64.08	4.94	no	0	1.39	8.60803	Q2	2.92	2.55	3.75	4.13	0.286583	0
69	junior high school	2	city	1	married	1	67	Han	0	no	0	32.9	0.14	16.77	prostate cancer	1	no	0	no	0	21	127	79	no	0	39.68	7.88	yes	1	1.78	9.3223	Q4	3.59	2.36	3.71	5.8	0.709262	1
70	junior college	3	city	1	married	1	69	other	1	yes	1	7.69	0.29	9.58	benign prostatic hyperplasia	0	no	0	no	0	22	131	80	no	0	96.53	4.15	no	0	1.99	8.7926	Q2	1.96	2.35	3.95	3.43	0.244453	0
71	primary school	1	countryside	2	married	1	73	other	1	no	0	35.87	0.08	8.19	prostate cancer	1	yes	1	yes	1	26	127	80	no	0	99.9	12.79	yes	1	2.23	10.032	Q4	2.66	2.15	3.65	4.12	0.818127	1
72	illiteracy	1	city	1	married	1	66	Han	0	no	0	15.87	0.25	15.19	prostate cancer	1	no	0	no	0	27	136	94	yes	1	53	5.66	no	0	3.22	9.58416	Q4	1.65	2.14	3.31	3.31	0.47129	0
73	secondary school	2	city	1	married	1	64	other	1	no	0	7.81	0.09	12.78	prostate cancer	1	yes	1	no	0	27	113	81	no	0	71.89	5.7	no	0	1.68	8.94062	Q3	1.4	2.29	3.41	2.94	0.262162	0
74	junior high school	2	countryside	2	married	1	61	other	1	no	0	8460.7	0.21	7.52	prostate cancer	1	no	0	no	0	20	122	74	no	0	1094.77	4.18	no	0	0.97	8.08121	Q1	1.85	2.06	3.47	2.95	1	1
75	junior high school	2	city	1	married	1	57	Han	0	yes	1	259.4	0.08	17.56	prostate cancer	1	yes	1	yes	1	27	130	90	yes	1	47.1	8.46	yes	1	1.66	9.32352	Q4	2.39	2.26	3.21	4.6	1	1
76	primary school	1	countryside	2	married	1	56	Han	0	no	0	2506	0.2	12.66	prostate cancer	1	no	0	no	0	24	132	78	no	0	51.11	4.1	no	0	1.58	8.54977	Q2	1.78	2.23	2.91	3.26	1	1
77	junior high school	2	countryside	2	married	1	52	Han	0	no	0	4.4	0.17	15.57	benign prostatic hyperplasia	0	no	0	no	0	21	122	77	no	0	61.91	5.07	no	0	1.11	8.40906	Q2	2.86	2.29	3.67	4.38	0.171693	0
78	junior high school	2	city	1	married	1	72	Han	0	no	0	25.29	0.06	20.82	prostate cancer	1	no	0	no	0	29	118	69	no	0	54.47	5.37	no	0	1.11	8.46654	Q2	3.68	2.36	3.99	4.91	0.470043	0
79	junior high school	2	city	1	married	1	79	Han	0	no	0	24.4	0.41	12.84	prostate cancer	1	no	0	no	0	23	142	85	yes	1	59.66	6.2	no	0	1.94	9.16859	Q3	2.28	2.35	3.94	3.83	0.55602	1
80	junior college	3	city	1	married	1	76	Han	0	no	0	13.35	0.29	6.84	benign prostatic hyperplasia	0	no	0	no	0	22	112	77	no	0	78.7	5.18	no	0	1.04	8.36538	Q1	1.38	2.17	3.54	3.43	0.27085	0
81	junior high school	2	city	1	married	1	64	Han	0	no	0	5.09	0.24	16.98	benign prostatic hyperplasia	0	no	0	no	0	24	115	75	no	0	68.18	4.59	no	0	1.09	8.29141	Q1	3.39	2.4	3.58	5.03	0.168722	0
82	primary school	1	countryside	2	married	1	74	other	1	no	0	129	0.98	5.78	prostate cancer	1	no	0	no	0	17	120	81	no	0	393.71	9.76	yes	1	0.66	8.54413	Q2	1.61	2.2	2.52	5.78	0.999068	1
83	junior high school	2	city	1	married	1	84	Han	0	no	0	22.36	0.13	24.47	prostate cancer	1	yes	1	yes	1	21	134	86	no	0	52.32	7.1	yes	1	3.12	9.77928	Q4	1.45	2.2	3.73	3.84	0.608034	1
84	high school	2	city	1	married	1	52	Han	0	no	0	7.2	0.18	20.26	benign prostatic hyperplasia	0	no	0	no	0	21	99	76	no	0	67.39	6.03	no	0	1.89	9.11468	Q3	1.19	2.3	3.53	2.99	0.273746	0
85	undergraduate	3	city	1	married	1	75	Han	0	no	0	4.14	0.15	24.41	prostate cancer	1	no	0	no	0	22	102	74	no	0	81.29	4.13	no	0	2.93	9.17464	Q3	1.42	2.39	3.94	3.47	0.240645	0
86	secondary school	2	city	1	married	1	83	Han	0	no	0	14.27	0.45	16.47	prostate cancer	1	no	0	no	0	19	134	76	no	0	67.51	4.35	no	0	0.89	8.035	Q1	1.96	2.43	3.23	3.66	0.246273	0
87	high school	2	city	1	married	1	70	other	1	no	0	5.83	0.09	19.76	prostate cancer	1	no	0	no	0	26	111	76	no	0	40.98	9	yes	1	0.52	8.22465	Q1	1.5	2.3	3.7	2.85	0.170378	0
88	high school	2	city	1	married	1	72	Han	0	no	0	7.06	0.19	18.64	prostate cancer	1	yes	1	no	0	26	118	80	no	0	52.86	9.28	yes	1	1.22	9.10807	Q3	2.23	2.15	3.09	3.84	0.271102	0
89	high school	2	city	1	married	1	67	Han	0	no	0	25.9	0.1	23.71	prostate cancer	1	no	0	no	0	25	132	76	no	0	50	7.39	yes	1	1.76	9.2468	Q4	0.88	2.4	4.52	2.5	0.59199	1
90	junior college	3	city	1	married	1	58	Han	0	no	0	12.43	0.33	11.15	benign prostatic hyperplasia	0	no	0	no	0	25	128	78	no	0	62.36	3.6	no	0	0.77	7.70093	Q1	4.31	2.3	3.38	6.22	0.192061	0
91	junior high school	2	countryside	2	married	1	68	other	1	no	0	50.52	0.09	18.4	prostate cancer	1	no	0	no	0	31	122	70	no	0	100.57	5.24	no	0	1.33	8.62286	Q2	2.29	2.51	4.14	3.64	0.843689	1
92	high school	2	city	1	married	1	66	Han	0	no	0	12.64	0.14	12.64	benign prostatic hyperplasia	0	no	0	no	0	28	160	95	yes	1	94.57	5.02	no	0	3.08	9.41972	Q4	1.1	2.16	3.22	3.54	0.394224	0
93	secondary school	2	city	1	married	1	81	Han	0	no	0	164.5	0.12	15.91	prostate cancer	1	no	0	no	0	22	145	78	yes	1	87.99	9.5	yes	1	2.89	9.9939	Q4	1.31	2.12	3.76	3.77	0.999964	1
94	secondary school	2	city	1	married	1	61	other	1	no	0	10.07	0.23	13.83	benign prostatic hyperplasia	0	no	0	no	0	27	110	77	no	0	69.48	2.81	no	0	1.68	8.23333	Q1	1.92	2.23	3.46	3.33	0.215917	0
95	junior high school	2	city	1	married	1	55	Han	0	no	0	15.69	0.18	12.34	benign prostatic hyperplasia	0	no	0	no	0	29	120	80	no	0	58.3	5.43	no	0	1.21	8.56392	Q2	2.51	2.22	3.7	4.06	0.32816	0
96	high school	2	city	1	married	1	70	Han	0	no	0	1.18	0.18	1.67	benign prostatic hyperplasia	0	no	0	no	0	20	121	82	no	0	94.33	6.23	no	0	0.61	8.01644	Q1	1.95	2.01	3.67	1.67	0.117179	0
97	junior high school	2	city	1	married	1	54	Han	0	no	0	11.32	0.11	5.57	prostate cancer	1	yes	1	yes	1	27	100	65	no	0	59.88	6.71	no	0	4.29	10.0412	Q4	0.28	2.4	3.64	3.02	0.46	0
98	junior high school	2	city	1	married	1	67	Han	0	no	0	35.87	0.11	5.41	benign prostatic hyperplasia	0	no	0	no	0	21	120	70	no	0	50.46	6.8	no	0	1.41	8.94187	Q3	1.18	1.97	2.96	2.22	0.705581	1
99	high school	2	city	1	married	1	86	Han	0	no	0	34.06	0.52	23.91	benign prostatic hyperplasia	0	no	0	no	0	21	139	84	no	0	71.71	4.88	no	0	1.09	8.35268	Q1	2.51	2.27	3.85	23.91	0.601234	1
100	high school	2	city	1	married	1	66	Han	0	yes	1	3.14	0.24	8.03	benign prostatic hyperplasia	0	yes	1	yes	1	22	133	75	no	0	77.94	6.11	no	0	3.73	9.80769	Q4	1.8	2.17	3.89	4.28	0.299122	0
101	primary school	1	city	1	married	1	85	Han	0	no	0	25.95	0.19	13.05	prostate cancer	1	no	0	no	0	25	132	77	no	0	130.4	6.1	no	0	1.47	8.87491	Q3	2.61	2.25	3.71	4.18	0.54011	1
102	primary school	1	countryside	2	married	1	75	other	1	no	0	61.59	0.13	28.68	prostate cancer	1	no	0	no	0	19	130	82	no	0	135.78	6.31	no	0	1.82	9.12233	Q3	2.16	2.22	3.67	4.47	0.938612	1
103	primary school	1	countryside	2	married	1	68	Han	0	no	0	36.3	0.42	13.9	prostate cancer	1	no	0	no	0	25	121	80	no	0	61.2	10.7	yes	1	1.52	9.47031	Q4	2.93	2.43	3.98	4.69	0.770032	1
104	secondary school	2	countryside	2	married	1	70	Han	0	no	0	19.6	0.1	15	benign prostatic hyperplasia	0	yes	1	no	0	21	140	95	yes	1	88	6.89	no	0	0.85	8.44891	Q2	1.65	0.58	2.1	2.62	0.373537	0
105	high school	2	city	1	married	1	78	Han	0	no	0	27.8	0.12	9.74	prostate cancer	1	no	0	no	0	22	149	86	yes	1	70.9	5.1	no	0	1	8.3106	Q1	2.35	2.29	4.12	4.3	0.490159	0
106	high school	2	countryside	2	married	1	57	other	1	no	0	12.3	0.14	14.8	prostate cancer	1	no	0	no	0	39	137	70	no	0	64.9	4.3	no	0	2.11	8.88666	Q3	2.59	2.2	3.5	4.7	0.318513	0
107	secondary school	2	countryside	2	married	1	55	other	1	no	0	520	0.33	0.6	prostate cancer	1	yes	1	yes	1	19	111	61	no	0	626.4	4.8	no	0	1.9	8.89183	Q3	3.72	1.9	4.1	5	1	1
108	junior college	3	city	1	married	1	81	Han	0	no	0	644.4	0.1	5.9	prostate cancer	1	yes	1	no	0	19	120	80	no	0	976	5.4	no	0	1.1	8.46307	Q2	2.7	2.2	4.1	3.68	1	1
109	junior high school	2	city	1	married	1	85	Han	0	no	0	34.61	0.11	17.82	prostate cancer	1	yes	1	no	0	20	120	80	no	0	71.33	7.28	yes	1	1.45	9.03805	Q3	2.48	2.45	4.25	4.02	0.699285	1
110	primary school	1	countryside	2	married	1	68	other	1	no	0	10.25	0.2	20.62	benign prostatic hyperplasia	0	yes	1	no	0	24	114	67	no	0	45.25	3.48	no	0	0.71	7.5859	Q1	2.41	2.13	3.23	3.36	0.160926	0
111	primary school	1	countryside	2	married	1	79	other	1	no	0	930.3	0.17	5.05	prostate cancer	1	no	0	no	0	20	142	77	yes	1	150.93	5.3	no	0	1.17	8.50607	Q2	2.34	2.16	6.01	3.87	1	1
112	junior high school	2	city	1	married	1	77	Han	0	no	0	9.29	0.36	16.02	benign prostatic hyperplasia	0	no	0	no	0	26	116	67	no	0	81.82	5.68	no	0	1.96	9.09125	Q3	3.51	1.26	3.57	4.95	0.300039	0
113	junior high school	2	city	1	married	1	81	Han	0	no	0	1917.8	0.13	15.89	prostate cancer	1	no	0	no	0	18	130	83	no	0	101.02	5.62	no	0	0.92	8.32431	Q1	2.76	2.36	3.82	4.47	1	1
114	junior high school	2	city	1	married	1	81	other	1	no	0	1275.4	0.32	11.77	prostate cancer	1	no	0	no	0	24	120	80	no	0	59.8	6.7	no	0	1.54	9.01525	Q3	2.63	2.13	4.43	4.24	1	1
115	undergraduate	3	city	1	married	1	72	other	1	no	0	28.44	0.32	15.14	prostate cancer	1	no	0	no	0	22	120	80	no	0	90.31	7.25	yes	1	2.94	9.74077	Q4	1.55	2.28	4.42	3.78	0.696406	1
116	undergraduate	3	city	1	married	1	78	Han	0	no	0	668	0.14	16.8	prostate cancer	1	yes	1	no	0	25	128	82	no	0	101	6.88	no	0	1	8.60998	Q2	2.23	2.26	3.68	3.73	1	1
117	primary school	1	city	1	married	1	67	Han	0	no	0	11.3	0.07	15.5	prostate cancer	1	yes	1	no	0	24	125	67	no	0	73	6.8	no	0	1.9	9.24013	Q3	1.78	2.1	3.7	3.8	0.348772	0
118	primary school	1	city	1	married	1	77	Han	0	no	0	110.7	0.07	13	prostate cancer	1	yes	1	no	0	25	127	76	no	0	72	8.3	yes	1	1.86	9.41819	Q4	1.77	2.49	3.3	3.3	0.998049	1
119	junior high school	2	city	1	married	1	70	Han	0	no	0	9	0.18	24.2	benign prostatic hyperplasia	0	no	0	no	0	27	135	75	no	0	58.1	4.56	no	0	1.56	8.64336	Q2	2.86	2.15	3.8	4.28	0.244985	0
120	high school	2	city	1	married	1	59	Han	0	no	0	4.45	0.98	9.8	benign prostatic hyperplasia	0	yes	1	no	0	25	127	76	no	0	28.6	5	no	0	2.94	9.3692	Q4	1.76	0.98	4.45	3.9	0.26587	0
121	junior high school	2	countryside	2	married	1	72	Han	0	no	0	14.81	0.12	16.46	benign prostatic hyperplasia	0	no	0	no	0	18	132	80	no	0	91	6.73	no	0	1.08	8.66489	Q2	2.88	1.93	3.7	4.27	0.327827	0
122	undergraduate	3	city	1	married	1	88	Han	0	no	0	48.39	0.37	17.05	prostate cancer	1	yes	1	no	0	22	132	76	no	0	53.1	6.89	no	0	1.64	9.10612	Q3	2.79	2.38	4.28	3.98	0.860595	1
123	high school	2	city	1	married	1	56	Han	0	no	0	8486	0.18	16.28	prostate cancer	1	yes	1	yes	1	22	137	87	no	0	49.88	7.22	yes	1	0.93	8.58564	Q2	2.36	2.03	3.43	3.62	1	1
124	junior high school	2	city	1	married	1	73	Han	0	no	0	7.3	0.35	15.33	benign prostatic hyperplasia	0	no	0	no	0	25	135	80	no	0	61.35	5.15	no	0	2.72	9.32099	Q4	2.36	2.34	3.9	4.12	0.299489	0
125	illiteracy	1	city	1	married	1	77	Han	0	no	0	7.09	0.2	19.84	benign prostatic hyperplasia	0	yes	1	no	0	23	120	80	no	0	66.2	5.08	no	0	2.17	9.08139	Q3	3.7	2.51	4.2	5.81	0.268469	0
126	junior college	3	city	1	married	1	67	Han	0	no	0	40.68	0.05	6.54	prostate cancer	1	no	0	no	0	20	120	80	no	0	61.48	5.89	no	0	4.03	9.84838	Q4	2.42	2.38	3.68	4.44	0.848734	1
127	primary school	1	countryside	2	married	1	66	Han	0	no	0	276.8	0.19	0.1	prostate cancer	1	yes	1	yes	1	24	130	70	no	0	328.4	5.54	no	0	1.33	8.67853	Q2	2.82	2.27	3.6	4.47	1	1
128	high school	2	countryside	2	married	1	72	other	1	no	0	2897	0.28	11.16	prostate cancer	1	no	0	no	0	20	120	80	no	0	268.55	3.88	no	0	1.21	8.22781	Q1	2.18	2.15	3.81	3.18	1	1
129	junior college	3	city	1	married	1	63	Han	0	no	0	637	0.86	4.62	prostate cancer	1	no	0	no	0	22	105	55	no	0	680	4.64	no	0	1.02	8.23587	Q1	2.13	2.05	3.28	3.28	1	1
130	illiteracy	1	city	1	married	1	78	Han	0	no	0	2584	0.11	36.1	prostate cancer	1	no	0	no	0	20	120	80	no	0	170	5.36	no	0	0.96	8.3195	Q1	2.22	2.21	4.12	4.11	1	1
131	junior college	3	city	1	married	1	67	Han	0	no	0	8.14	0.16	17.39	benign prostatic hyperplasia	0	no	0	no	0	25	132	83	no	0	53.32	6.3	no	0	2.51	9.44219	Q4	2.41	2.36	4.2	4.24	0.32682	0
132	junior college	3	city	1	married	1	66	Han	0	no	0	7.95	0.34	11.01	prostate cancer	1	no	0	no	0	29	153	86	yes	1	55.03	6.7	no	0	0.72	8.25496	Q1	0.54	2.22	3.45	2	0.19446	0
133	primary school	1	countryside	2	married	1	71	other	1	no	0	16.14	0.69	0.09	prostate cancer	1	no	0	no	0	19	142	92	yes	1	273.05	5.4	no	0	2.17	9.14248	Q3	2.28	2.19	4.2	4.63	0.412963	0
134	primary school	1	city	1	married	1	69	other	1	no	0	10.94	0.34	12.8	benign prostatic hyperplasia	0	yes	1	yes	1	18	122	75	no	0	67.61	6.2	no	0	1.38	8.82799	Q3	2.56	2.2	4.22	4.07	0.291733	0
135	high school	2	city	1	married	1	62	Han	0	no	0	1.57	0.06	15.5	prostate cancer	1	no	0	no	0	20	122	66	no	0	78.72	6.2	no	0	2.07	9.23345	Q3	3.16	2.26	3.94	4.95	0.215865	0
136	junior college	3	city	1	married	1	72	Han	0	no	0	5.5	0.21	16.04	prostate cancer	1	yes	1	no	0	25	131	77	no	0	68.41	5.7	no	0	2.96	9.50701	Q4	1.88	2.19	3.41	3.68	0.296363	0
137	primary school	1	city	1	married	1	79	Han	0	no	0	2.5	0.3	28.42	prostate cancer	1	no	0	no	0	21	114	69	no	0	50.27	6.1	no	0	0.94	8.42777	Q2	1.45	2.39	3.73	3.7	0.155504	0
138	primary school	1	countryside	2	married	1	78	other	1	no	0	15.93	0.14	11.61	prostate cancer	1	no	0	no	0	26	136	67	no	0	71.62	5.8	no	0	2.42	9.32298	Q4	2.05	2.27	3.65	3.76	0.434934	0
139	high school	2	city	1	married	1	61	other	1	no	0	18.12	0.05	14.55	benign prostatic hyperplasia	0	no	0	no	0	25	122	81	no	0	51.84	4.6	no	0	1.29	8.46205	Q2	2.83	2.19	3.85	4.12	0.352033	0
140	undergraduate	3	city	1	married	1	62	Han	0	no	0	6.66	0.3	18.53	benign prostatic hyperplasia	0	no	0	no	0	20	123	80	no	0	99.27	6.9	no	0	1.78	9.18949	Q3	2.7	2.45	3.41	4.42	0.275039	0
141	high school	2	city	1	married	1	72	Han	0	no	0	6.89	0.21	7.68	prostate cancer	1	no	0	no	0	20	123	78	no	0	40.95	10	yes	1	5.01	10.5954	Q4	2.2	3.33	3.94	4.18	0.464683	0
142	illiteracy	1	city	1	married	1	86	Han	0	no	0	44.76	0.14	14.68	prostate cancer	1	no	0	yes	1	25	149	85	yes	1	69.96	6.4	no	0	2.66	9.51598	Q4	2.65	2.31	3.99	4.57	0.859379	1
143	junior high school	2	city	1	married	1	83	Han	0	no	0	21.53	0.74	21.03	prostate cancer	1	no	0	no	0	20	150	90	yes	1	60.96	5.8	no	0	0.81	8.22849	Q1	2.5	2.48	4.07	17.42	0.374456	0
144	primary school	1	countryside	2	married	1	70	Han	0	no	0	18.55	0.28	16.74	prostate cancer	1	no	0	no	0	24	121	77	no	0	63.13	5.6	no	0	1.28	8.65098	Q2	3.08	2.33	4.5	5.29	0.384202	0
145	high school	2	city	1	married	1	64	Han	0	no	0	24.36	0.13	12.03	prostate cancer	1	yes	1	no	0	20	124	69	no	0	52.98	10.3	yes	1	1.26	9.24461	Q4	2.02	2.23	3.77	3.57	0.566164	1
146	high school	2	countryside	2	married	1	75	other	1	no	0	18.55	0.26	26.69	benign prostatic hyperplasia	0	no	0	no	0	21	122	75	no	0	68.23	5.5	no	0	1.48	8.77815	Q2	2.68	2.38	3.53	4.3	0.401722	0
147	secondary school	2	city	1	married	1	82	other	1	no	0	1.59	0.58	15.95	benign prostatic hyperplasia	0	no	0	no	0	25	130	80	no	0	73.35	4.64	no	0	1.6	8.68607	Q2	1.92	2.08	3.03	3.8	0.16732	0
148	undergraduate	3	city	1	married	1	77	Han	0	no	0	71.61	0.3	14.37	benign prostatic hyperplasia	0	no	0	no	0	20	120	80	no	0	121.51	6.58	no	0	3.86	9.91606	Q4	3	2.32	3.53	10.2	0.979508	1
149	high school	2	city	1	married	1	77	Han	0	no	0	320.8	0.13	11.01	prostate cancer	1	no	0	no	0	20	125	85	no	0	52.26	5.97	no	0	1.03	8.49766	Q2	3.32	2.43	3.75	4.77	1	1
150	junior high school	2	city	1	married	1	65	Han	0	yes	1	10.9	0.25	9.52	benign prostatic hyperplasia	0	no	0	no	0	24	167	99	yes	1	104.44	5.34	no	0	2.68	9.3424	Q4	3.2	2.29	3.13	5.36	0.356046	0
151	junior high school	2	city	1	married	1	63	other	1	no	0	9.65	0.47	15.96	prostate cancer	1	yes	1	no	0	29	124	74	no	0	76.89	9.6	yes	1	1.1	9.03843	Q3	1.49	2.15	3.35	2.81	0.298774	0
152	high school	2	city	1	married	1	63	other	1	no	0	7.12	0.08	10.2	benign prostatic hyperplasia	0	no	0	no	0	22	148	81	yes	1	130	5.05	no	0	1.99	8.98888	Q3	3.85	2.18	4.17	4.93	0.258495	0
153	undergraduate	3	city	1	married	1	78	Han	0	no	0	4.68	0.37	6.7	benign prostatic hyperplasia	0	no	0	no	0	26	120	80	no	0	104	5.81	no	0	0.97	8.41048	Q2	2.04	2.4	3.94	3.92	0.174536	0
154	undergraduate	3	countryside	2	married	1	82	other	1	no	0	68.39	0.18	12.67	prostate cancer	1	no	0	no	0	20	120	80	no	0	54.92	6.06	no	0	1.84	9.09283	Q3	2.37	2.18	3.99	4.26	0.959788	1
155	high school	2	city	1	married	1	53	Han	0	no	0	32	0.13	16	prostate cancer	1	no	0	no	0	27	126	84	no	0	54.11	4.75	no	0	1.94	8.90219	Q3	2.53	2.27	3.32	4.3	0.642892	1
156	junior high school	2	city	1	married	1	66	Han	0	no	0	24	0.22	12.11	prostate cancer	1	yes	1	yes	1	26	120	80	no	0	84	18.82	yes	1	2.89	10.6775	Q4	1.52	2.29	4.27	3.11	0.744486	1
157	high school	2	city	1	married	1	83	Han	0	no	0	17.78	0.17	9.74	prostate cancer	1	no	0	no	0	28	120	80	no	0	43.56	6	no	0	3.3	9.66704	Q4	3.21	2.27	3.71	5.23	0.515691	1
158	high school	2	city	1	married	1	75	Han	0	no	0	31.13	0.31	15.77	prostate cancer	1	no	0	no	0	27	120	80	no	0	51.4	4.62	no	0	0.73	7.89704	Q1	1.93	2.16	4.55	3.01	0.48705	0
159	undergraduate	3	city	1	married	1	50	other	1	no	0	6.43	0.24	15.92	benign prostatic hyperplasia	0	no	0	no	0	27	121	70	no	0	125	6.27	no	0	1.43	8.87481	Q3	3.56	2.39	3.82	5.42	0.237468	0
160	junior college	3	city	1	married	1	63	Han	0	no	0	6.27	0.08	13.85	benign prostatic hyperplasia	0	yes	1	yes	1	27	130	85	no	0	75.27	5.84	no	0	1.59	8.90982	Q3	2.58	2.3	3.35	4.32	0.239164	0
161	undergraduate	3	city	1	married	1	57	Han	0	no	0	3.19	0.32	14	benign prostatic hyperplasia	0	no	0	no	0	20	120	80	no	0	115	5.59	no	0	0.89	8.2858	Q1	1.25	2.38	4.1	2.53	0.150953	0
162	secondary school	2	city	1	married	1	62	Han	0	no	0	5.51	0.17	11.49	benign prostatic hyperplasia	0	no	0	no	0	20	120	80	no	0	59.81	6.39	no	0	2.54	9.46825	Q4	2.18	3.89	4.15	4.07	0.291856	0
163	high school	2	countryside	2	married	1	60	Han	0	no	0	5.93	0.17	20	benign prostatic hyperplasia	0	no	0	no	0	25	124	74	no	0	37.3	4.21	no	0	0.79	7.8831	Q1	2.85	2.1	3.73	4.25	0.145115	0
164	secondary school	2	city	1	married	1	78	Han	0	no	0	23	0.22	12	prostate cancer	1	no	0	no	0	22	120	80	no	0	66.26	8.05	yes	1	3.22	9.93641	Q4	1.05	2.3	3.73	2.81	0.639532	1
165	junior high school	2	city	1	married	1	76	Han	0	no	0	19.13	0.15	7.58	prostate cancer	1	no	0	no	0	28	137	82	no	0	45.9	7.1	yes	1	1.83	9.24577	Q4	2.15	2.4	3.19	4.54	0.477827	0
166	primary school	1	city	1	married	1	63	other	1	no	0	9.03	0.13	15.6	prostate cancer	1	yes	1	no	0	20	120	80	no	0	71.95	5.25	no	0	2.15	9.10505	Q3	2.97	2.32	3.02	4.73	0.298004	0
167	junior high school	2	city	1	married	1	76	Han	0	no	0	8.82	0.15	10.2	prostate cancer	1	no	0	no	0	25	147	84	yes	1	74.51	6.29	no	0	1.77	9.0913	Q3	3.85	2.25	3.73	5.43	0.293375	0
168	junior college	3	city	1	married	1	71	Han	0	no	0	14.73	0.09	21.09	prostate cancer	1	no	0	no	0	21	121	79	no	0	60.39	2.95	no	0	1.04	7.80238	Q1	3.05	2.33	3.14	4.88	0.227642	0
169	primary school	1	city	1	married	1	67	other	1	no	0	871	0.11	15.13	prostate cancer	1	no	0	no	0	20	120	80	no	0	258	4.34	no	0	0.7	7.79256	Q1	1.92	2.17	4.03	9.76	1	1
170	junior high school	2	city	1	married	1	69	Han	0	no	0	12.38	0.26	27.88	benign prostatic hyperplasia	0	no	0	no	0	24	148	89	yes	1	67.58	4.95	no	0	2.33	9.12661	Q3	2.9	2.2	2.93	5	0.350562	0
171	junior college	3	city	1	married	1	62	Han	0	no	0	370.4	0.15	10.9	prostate cancer	1	no	0	no	0	23	120	80	no	0	63.83	5.85	no	0	0.64	8.00151	Q1	0.97	2.47	4	2.38	1	1
172	junior high school	2	city	1	married	1	75	Han	0	no	0	16.59	0.28	13.59	prostate cancer	1	no	0	no	0	20	120	80	no	0	74.54	5.05	no	0	0.66	7.88523	Q1	1.97	2.22	3.4	3.55	0.259736	0
173	junior college	3	countryside	2	married	1	63	other	1	no	0	11.56	0.04	24.48	prostate cancer	1	no	0	no	0	20	122	80	no	0	75	5.36	no	0	1.32	8.63795	Q2	2.18	2.15	3.51	3.44	0.277963	0
174	junior college	3	city	1	married	1	51	Han	0	no	0	20.48	0.1	16.34	prostate cancer	1	no	0	no	0	23	120	80	no	0	132	3.8	no	0	1.97	8.69439	Q2	2.21	2.25	3.4	4.29	0.421788	0
175	junior high school	2	city	1	married	1	54	Han	0	no	0	11.17	0.17	7.82	benign prostatic hyperplasia	0	no	0	no	0	20	120	80	no	0	67.95	5.56	no	0	3.48	9.64399	Q4	2.9	2.29	3.86	4.98	0.401311	0
176	junior high school	2	city	1	married	1	58	Han	0	no	0	12.87	0.08	6.19	benign prostatic hyperplasia	0	yes	1	no	0	25	120	80	no	0	118.8	4.46	no	0	1.66	8.68332	Q2	4.03	2.3	3.87	5.74	0.301681	0
177	primary school	1	city	1	married	1	58	Han	0	no	0	5.52	0.27	8.39	benign prostatic hyperplasia	0	no	0	no	0	21	120	80	no	0	78.22	5.68	no	0	1.49	8.81708	Q3	2.74	2.32	3.38	4.28	0.220658	0
178	primary school	1	city	1	married	1	70	other	1	no	0	8.82	0.24	10.81	benign prostatic hyperplasia	0	no	0	no	0	24	127	81	no	0	82.81	5.72	no	0	1.9	9.06718	Q3	2.52	2.27	3.77	4.28	0.290496	0
179	secondary school	2	city	1	married	1	75	Han	0	no	0	37.6	0.25	11.25	prostate cancer	1	no	0	no	0	26	120	80	no	0	97.18	9.96	yes	1	2.3	9.81284	Q4	3.06	2.33	3.73	5.13	0.816789	1
180	high school	2	city	1	married	1	68	Han	0	no	0	8.21	0.19	10.67	prostate cancer	1	no	0	no	0	29	121	67	no	0	59.48	6.27	no	0	2.81	9.55032	Q4	3.28	2.54	2.88	5.56	0.341776	0
181	primary school	1	countryside	2	widowed	2	81	other	1	no	0	10.4	0.08	24.34	prostate cancer	1	no	0	no	0	25	138	77	no	0	57.83	5.7	no	0	0.84	8.24747	Q1	3.22	2	4.39	4.26	0.221143	0
182	high school	2	countryside	2	married	1	81	Han	0	no	0	288.9	0.17	30.27	prostate cancer	1	no	0	no	0	22	120	80	no	0	40.61	5.1	no	0	1.07	8.37826	Q1	2.66	2.05	3.55	4.08	1	1
183	primary school	1	city	1	married	1	62	Han	0	no	0	5.72	0.06	19.39	benign prostatic hyperplasia	0	no	0	no	0	20	145	81	yes	1	70.7	4.9	no	0	1.11	8.37495	Q1	3.27	2.41	3.93	4.78	0.181887	0
184	high school	2	city	1	married	1	58	Han	0	no	0	4.04	0.24	10.14	benign prostatic hyperplasia	0	no	0	yes	1	24	110	87	no	0	76.6	5.3	no	0	1.29	8.60371	Q2	2.66	2.21	3.5	4.53	0.184564	0
185	junior college	3	city	1	married	1	54	Han	0	no	0	5.53	0.16	18.81	prostate cancer	1	no	0	no	0	20	142	91	yes	1	66.34	5.4	no	0	1.59	8.83149	Q3	2.93	2.31	3.34	4.75	0.22221	0
186	junior college	3	city	1	married	1	70	Han	0	no	0	9.62	0.11	11.17	prostate cancer	1	yes	1	no	0	25	168	94	yes	1	64.81	6.5	no	0	2.42	9.43693	Q4	4.31	2.23	3.28	6.63	0.348644	0
187	junior college	3	city	1	married	1	68	Han	0	no	0	4.09	0.2	18.96	benign prostatic hyperplasia	0	no	0	no	0	24	132	83	no	0	77.33	6.8	no	0	2.12	9.3497	Q4	3.5	2.24	3.17	5.71	0.258951	0
188	primary school	1	countryside	2	married	1	71	Han	0	no	0	27.63	0.18	13.53	prostate cancer	1	no	0	no	0	22	134	76	no	0	83.38	5.8	no	0	2.8	9.46883	Q4	2.2	2.27	3.85	4.49	0.649783	1
189	high school	2	city	1	married	1	64	other	1	no	0	3656	0.07	19.75	prostate cancer	1	no	0	no	0	21	126	66	no	0	124.78	5.1	no	0	1.46	8.68903	Q2	2.08	2.18	3.67	3.51	1	1
190	junior high school	2	city	1	married	1	68	Han	0	yes	1	7.37	0.17	21.8	benign prostatic hyperplasia	0	no	0	no	0	22	138	74	no	0	76.62	5.4	no	0	1.65	8.86853	Q3	4.87	2.29	3.81	7	0.248558	0
191	undergraduate	3	city	1	married	1	67	other	1	no	0	13.6	0.1	14.14	prostate cancer	1	yes	1	no	0	24	135	80	no	0	55.27	6.9	no	0	1.97	9.29091	Q4	2.59	2.39	3.46	4.68	0.392048	0
192	high school	2	city	1	married	1	77	Han	0	no	0	7.91	0.21	14.55	prostate cancer	1	no	0	no	0	24	120	80	no	0	58.71	6	no	0	2.7	9.46637	Q4	1.39	2.29	4.11	3.78	0.326451	0
193	secondary school	2	city	1	married	1	83	Han	0	no	0	149	0.14	17.1	prostate cancer	1	no	0	no	0	20	120	80	no	0	120.86	7.4	yes	1	0.97	8.65238	Q2	2.82	2.26	3.13	4.33	0.999775	1
194	primary school	1	city	1	married	1	72	Han	0	no	0	12.1	0.09	14.02	benign prostatic hyperplasia	0	no	0	no	0	22	118	79	no	0	76.2	5.9	no	0	1.87	9.08225	Q3	2.33	2.24	3.74	4.3	0.340462	0
195	junior college	3	city	1	married	1	65	Han	0	no	0	53.85	0.06	19.22	prostate cancer	1	no	0	no	0	20	126	60	no	0	62.31	6.2	no	0	1.06	8.56417	Q2	2.56	2.22	3.45	4.45	0.867436	1
196	primary school	1	city	1	married	1	83	Han	0	no	0	337.8	0.21	8.69	prostate cancer	1	no	0	no	0	25	160	80	yes	1	32.52	7.7	yes	1	0.6	8.21175	Q1	1.17	2.19	3.68	2.63	1	1
197	junior college	3	city	1	married	1	69	Han	0	no	0	45.29	0.11	12.53	prostate cancer	1	yes	1	no	0	24	145	80	yes	1	68.96	10	yes	1	1.69	9.50867	Q4	4.25	2.15	3.09	5.88	0.86318	1
198	primary school	1	countryside	2	married	1	64	Han	0	no	0	4700	0.03	13.39	prostate cancer	1	no	0	no	0	24	177	77	yes	1	323	7	yes	1	1.13	8.74948	Q2	3.48	2.39	4.09	4.8	1	1
199	junior high school	2	city	1	married	1	68	Han	0	no	0	13.32	0.19	15.22	prostate cancer	1	no	0	no	0	23	127	60	no	0	56.99	5.7	no	0	1.08	8.49878	Q2	1.49	2.31	2.82	3.12	0.285917	0
200	secondary school	2	city	1	married	1	64	Han	0	no	0	16.16	0.11	15.88	prostate cancer	1	no	0	yes	1	23	125	77	no	0	51.11	4.8	no	0	3.19	9.40999	Q4	2.05	2.27	3.71	4.43	0.451194	0
201	junior college	3	city	1	married	1	85	Han	0	no	0	1106	0.16	11.36	prostate cancer	1	no	0	no	0	21	120	80	no	0	292.52	6.2	no	0	1.56	8.95059	Q3	2.42	2.17	4.06	3.83	1	1
202	primary school	1	countryside	2	married	1	68	other	1	no	0	12.4	0.28	12.86	benign prostatic hyperplasia	0	yes	1	no	0	25	120	80	no	0	58	5.3	no	0	1.3	8.61143	Q2	1.83	2.16	3.04	3.23	0.286429	0
203	junior college	3	city	1	married	1	64	Han	0	no	0	0.54	0.35	20.71	benign prostatic hyperplasia	0	yes	1	no	0	23	135	86	no	0	89.87	5.9	no	0	1	8.45631	Q2	2.94	2.51	3.5	4.44	0.140776	0
204	secondary school	2	city	1	married	1	59	Han	0	yes	1	903.3	0.08	8.06	prostate cancer	1	yes	1	no	0	24	117	74	no	0	178.75	5.3	no	0	3.21	9.51533	Q4	2.38	2.39	3.39	4.22	1	1
205	high school	2	city	1	married	1	84	Han	0	no	0	991.6	0.06	10.19	prostate cancer	1	no	0	no	0	22	178	84	yes	1	77.63	4.8	no	0	2.08	8.98234	Q3	2.66	2.18	3.3	4.75	1	1
206	primary school	1	countryside	2	married	1	66	other	1	no	0	1942	0.13	21.82	prostate cancer	1	yes	1	yes	1	31	157	87	yes	1	68.33	6.8	no	0	0.99	8.58823	Q2	2.29	2.2	3.91	3.75	1	1
207	undergraduate	3	city	1	married	1	62	other	1	no	0	8.05	0.36	11.92	benign prostatic hyperplasia	0	no	0	no	0	27	135	86	no	0	84.28	6.47	no	0	3.19	9.70855	Q4	2.52	2.23	4.03	4.55	0.360114	0
208	high school	2	city	1	married	1	78	other	1	no	0	324	0.21	21.86	prostate cancer	1	no	0	no	0	25	148	86	yes	1	115.11	6.01	no	0	0.96	8.43396	Q2	1.79	2.27	3.97	3.25	1	1
209	junior high school	2	city	1	married	1	71	Han	0	no	0	7.17	0.54	19.33	benign prostatic hyperplasia	0	no	0	no	0	27	102	81	no	0	42.13	4.62	no	0	1.18	8.37727	Q1	0.89	2.28	3.29	2.18	0.197232	0
210	primary school	1	countryside	2	divorce	2	66	other	1	no	0	28.94	0.18	23.43	benign prostatic hyperplasia	0	no	0	no	0	19	105	67	no	0	63.96	6.1	no	0	1.74	9.04353	Q3	2.16	2.33	3.7	4.2	0.613371	1
211	junior high school	2	city	1	married	1	54	other	1	no	0	5.56	0.23	10.05	benign prostatic hyperplasia	0	yes	1	no	0	24	106	69	no	0	86.37	4.88	no	0	1.78	8.84312	Q3	1.23	2.41	3.72	3.12	0.223727	0
212	illiteracy	1	city	1	married	1	85	Han	0	no	0	68.62	0.09	28.28	prostate cancer	1	no	0	no	0	23	97	60	no	0	62.6	4.71	no	0	1.75	8.79066	Q2	3.05	2.94	3.51	4.33	0.953187	1
213	junior high school	2	city	1	married	1	61	Han	0	no	0	9.75	0.18	12.83	benign prostatic hyperplasia	0	no	0	no	0	21	110	78	no	0	47.2	5.92	no	0	3.91	9.82323	Q4	2.16	2.3	4.05	3.93	0.402988	0
214	junior high school	2	city	1	married	1	71	Han	0	no	0	12.58	0.11	27.98	benign prostatic hyperplasia	0	no	0	no	0	20	135	88	no	0	59.46	6.67	no	0	0.65	8.14819	Q1	2.54	2.14	3.88	3.86	0.237194	0
215	undergraduate	3	city	1	married	1	66	other	1	yes	1	10.75	0.2	21.93	prostate cancer	1	no	0	no	0	29	125	70	no	0	81.61	17.21	yes	1	1.92	10.1792	Q4	3.07	2.16	3.51	4.54	0.470177	0
216	high school	2	city	1	married	1	58	Han	0	no	0	19.18	0.14	10.42	prostate cancer	1	yes	1	yes	1	25	122	72	no	0	59.49	6.57	no	0	1.66	9.07069	Q3	2.32	2.08	3.22	3.91	0.453514	0
217	undergraduate	3	city	1	married	1	85	Han	0	no	0	242.7	0.33	13.22	prostate cancer	1	yes	1	yes	1	30	132	70	no	0	96.73	5.93	no	0	3.07	9.58306	Q4	2.93	2.09	4.96	4.77	1	1
218	junior high school	2	countryside	2	married	1	69	Han	0	yes	1	7.92	0.26	23.07	benign prostatic hyperplasia	0	no	0	no	0	24	114	81	no	0	53.22	4.7	no	0	1.4	8.56539	Q2	3.61	2.24	3.57	5.6	0.223737	0
219	undergraduate	3	city	1	married	1	60	Han	0	no	0	5.96	0.22	13	benign prostatic hyperplasia	0	no	0	no	0	20	120	80	no	0	69.14	3.39	no	0	0.9	7.79683	Q1	2.86	2.29	3.48	4.76	0.139286	0
220	junior college	3	city	1	married	1	66	Han	0	yes	1	3.59	0.12	15.57	prostate cancer	1	no	0	no	0	27	107	68	no	0	80.71	5.08	no	0	4.48	9.80629	Q4	3.07	2.3	3.99	5.24	0.305405	0
221	undergraduate	3	city	1	married	1	80	other	1	no	0	11.97	0.19	14.73	prostate cancer	1	yes	1	no	0	22	138	86	no	0	73.13	4.44	no	0	1.4	8.50848	Q2	2.49	2.24	3.53	3.98	0.268648	0
222	junior college	3	city	1	married	1	62	Han	0	no	0	1252.8	0.09	12.7	prostate cancer	1	no	0	no	0	24	105	60	no	0	140.6	6.81	no	0	1.2	8.78207	Q2	1.69	2.28	4.16	3.26	1	1
223	high school	2	city	1	married	1	77	Han	0	no	0	29.99	0.05	18.56	prostate cancer	1	yes	1	no	0	24	150	80	yes	1	98.5	9.07	yes	1	1.45	9.25789	Q4	4.6	2.38	3.4	6.18	0.658524	1
224	high school	2	countryside	2	married	1	63	Han	0	no	0	3.4	0.4	12.81	benign prostatic hyperplasia	0	no	0	no	0	24	125	75	no	0	78.04	5.69	no	0	5.4	10.1065	Q4	2.76	2.3	3.5	5.13	0.340465	0
225	junior college	3	city	1	married	1	79	other	1	no	0	10.56	0.06	13.49	prostate cancer	1	yes	1	no	0	27	130	73	no	0	59.93	5.87	no	0	0.95	8.39992	Q2	1.81	2.21	3.99	3.3	0.238652	0
226	high school	2	city	1	married	1	76	Han	0	no	0	28.87	0.2	12.68	prostate cancer	1	no	0	no	0	18	120	80	no	0	59.14	10.68	yes	1	0.89	8.9332	Q3	1.39	2.24	3.98	3.56	0.597008	1
227	high school	2	city	1	married	1	55	other	1	yes	1	19.37	0.1	17.51	benign prostatic hyperplasia	0	yes	1	yes	1	28	120	80	no	0	45.72	3.21	no	0	1.76	8.41294	Q2	4.34	2.22	3.54	5.5	0.365056	0
228	junior high school	2	city	1	married	1	66	Han	0	no	0	7.72	0.25	18.04	benign prostatic hyperplasia	0	no	0	no	0	24	108	77	no	0	81.64	5.33	no	0	1.37	8.66952	Q2	1.99	2.48	3.86	3.82	0.231925	0
229	junior college	3	city	1	married	1	81	Han	0	no	0	14.67	0.21	18.86	benign prostatic hyperplasia	0	no	0	no	0	18	144	82	yes	1	68.68	4.85	no	0	0.59	7.7327	Q1	4.02	2.2	4.12	5.76	0.219943	0
230	junior high school	2	city	1	married	1	70	Han	0	no	0	21.09	0.09	18.05	benign prostatic hyperplasia	0	no	0	no	0	24	132	80	no	0	68.51	4.54	no	0	1.58	8.65171	Q2	1.49	2.37	4.73	3.01	0.425897	0
231	primary school	1	countryside	2	widowed	2	81	other	1	no	0	7.45	0.33	16.25	benign prostatic hyperplasia	0	yes	1	no	0	22	124	78	no	0	55	4.53	no	0	0.75	7.9044	Q1	1.7	2.17	4.29	3.1	0.16006	0
232	undergraduate	3	city	1	married	1	67	Han	0	no	0	8.23	0.34	16.87	benign prostatic hyperplasia	0	no	0	no	0	25	131	61	no	0	46.1	4.87	no	0	1.88	8.89572	Q3	1.33	2.25	3.96	2.82	0.262671	0
233	undergraduate	3	countryside	2	married	1	67	Han	0	no	0	7.37	0.18	27.57	benign prostatic hyperplasia	0	no	0	no	0	29	121	78	no	0	58.1	4.19	no	0	1.15	8.25382	Q1	3.88	2.41	4.06	5.29	0.188255	0
234	undergraduate	3	city	1	married	1	61	Han	0	no	0	9.18	0.13	13.89	benign prostatic hyperplasia	0	no	0	no	0	24	120	80	no	0	71.36	3.79	no	0	1.53	8.43899	Q2	3.2	2.48	3.53	4.79	0.225945	0
235	high school	2	city	1	married	1	67	Han	0	no	0	22.82	0.18	11.22	benign prostatic hyperplasia	0	no	0	no	0	26	116	75	no	0	81.27	6.82	no	0	5.13	10.2363	Q4	1.21	2.25	3.22	4.39	0.675754	1
236	high school	2	city	1	married	1	62	Han	0	no	0	7.37	0.19	15.92	benign prostatic hyperplasia	0	yes	1	yes	1	28	133	90	yes	1	53.09	4.2	no	0	1.07	8.1841	Q1	2.99	2.31	3.58	4.58	0.182178	0
237	high school	2	city	1	married	1	57	Han	0	no	0	0.55	0.51	15.56	benign prostatic hyperplasia	0	yes	1	no	0	25	103	71	no	0	61.95	4.5	no	0	1.03	8.21499	Q1	2.7	2.06	3.9	4.44	0.124819	0
238	high school	2	city	1	married	1	57	Han	0	no	0	8.81	0.21	11.46	benign prostatic hyperplasia	0	yes	1	no	0	27	129	85	no	0	63.19	5.02	no	0	0.85	8.13227	Q1	1.1	2.35	3.7	3	0.192526	0
239	primary school	1	city	1	married	1	71	Han	0	no	0	17.45	0.32	11.57	benign prostatic hyperplasia	0	no	0	no	0	23	137	65	no	0	75.67	4.94	no	0	1.28	8.52558	Q2	1.19	2.33	4.24	2.65	0.350013	0
240	high school	2	city	1	married	1	57	Han	0	no	0	10.75	0.04	16.57	benign prostatic hyperplasia	0	no	0	no	0	28	122	80	no	0	59.07	6.43	no	0	2.34	9.39248	Q4	1.4	2.41	4.08	3.14	0.360351	0
241	undergraduate	3	city	1	married	1	56	Han	0	no	0	12.17	0.25	18.21	benign prostatic hyperplasia	0	no	0	no	0	22	123	78	no	0	86.48	4.38	no	0	1.28	8.40527	Q2	3.28	2.3	3.38	5.09	0.259703	0
242	secondary school	2	city	1	married	1	61	other	1	no	0	4.36	0.37	22.09	benign prostatic hyperplasia	0	no	0	no	0	26	124	82	no	0	90.82	4.74	no	0	1.98	8.92049	Q3	2.7	2.19	3.63	4.4	0.217383	0
243	junior high school	2	countryside	2	married	1	76	other	1	no	0	7.52	0.32	19.04	benign prostatic hyperplasia	0	no	0	no	0	22	166	82	yes	1	71.16	6.69	no	0	2.03	9.29001	Q4	2.28	2.25	3.61	4.49	0.298873	0
244	junior college	3	city	1	married	1	65	Han	0	no	0	5.82	0.4	17.23	benign prostatic hyperplasia	0	no	0	no	0	27	130	75	no	0	66.11	6.98	no	0	1.46	9.00284	Q3	2.67	2.44	3.71	4.62	0.243398	0
245	illiteracy	1	countryside	2	married	1	54	other	1	no	0	7.21	0.08	20.4	benign prostatic hyperplasia	0	no	0	no	0	26	130	80	no	0	91.61	4.01	no	0	1.3	8.33251	Q1	1.89	2.08	2.95	3.21	0.193596	0
246	secondary school	2	city	1	married	1	34	Han	0	no	0	6.99	0.1	22.15	benign prostatic hyperplasia	0	no	0	no	0	24	121	88	no	0	96.56	5.81	no	0	2.1	9.18287	Q3	2.21	2.42	4.16	3.75	0.278766	0
247	high school	2	city	1	married	1	54	Han	0	no	0	5.13	0.18	10.2	benign prostatic hyperplasia	0	no	0	no	0	20	141	77	yes	1	79.63	6.19	no	0	1.6	8.9743	Q3	0.61	2.23	3.38	1.99	0.231912	0
248	primary school	1	city	1	married	1	76	Han	0	no	0	11.2	0.4	22.92	benign prostatic hyperplasia	0	no	0	no	0	20	155	86	yes	1	58.98	4.7	no	0	0.56	7.6491	Q1	2.85	2.19	3.41	3.94	0.175051	0
249	junior college	3	city	1	married	1	65	other	1	no	0	20.24	0.24	22.34	benign prostatic hyperplasia	0	yes	1	yes	1	25	134	68	no	0	84.5	5.02	no	0	2.49	9.20707	Q3	2.86	2.2	3.78	4.67	0.491095	0
250	high school	2	city	1	married	1	62	Han	0	no	0	19.15	0.21	11.1	benign prostatic hyperplasia	0	no	0	no	0	24	142	92	yes	1	92.09	3.08	no	0	1.79	8.3885	Q1	3.59	2.46	3.57	5.16	0.358343	0
251	junior high school	2	countryside	2	married	1	61	Han	0	yes	1	6.9	0.1	13.77	benign prostatic hyperplasia	0	no	0	no	0	26	117	80	no	0	73.11	6.16	no	0	1.85	9.11462	Q3	1.65	2.29	3.59	3.22	0.269702	0
252	high school	2	city	1	married	1	69	Han	0	no	0	6.78	0.26	23.74	benign prostatic hyperplasia	0	no	0	no	0	26	139	92	yes	1	67.8	5.16	no	0	0.81	8.11157	Q1	1.35	2.19	3.81	2.79	0.170276	0
253	undergraduate	3	city	1	married	1	58	Han	0	no	0	14.17	0.15	21.53	benign prostatic hyperplasia	0	no	0	no	0	25	115	82	no	0	80.57	4.59	no	0	1.5	8.6107	Q2	2.94	2.39	3.98	4.69	0.311557	0
254	secondary school	2	city	1	married	1	83	Han	0	no	0	16.83	0.12	24.48	benign prostatic hyperplasia	0	yes	1	no	0	23	161	81	yes	1	74.76	4.45	no	0	0.74	7.87316	Q1	1.8	2.27	4	2.8	0.261537	0
255	undergraduate	3	city	1	married	1	58	Han	0	no	0	9.45	0.15	12.67	benign prostatic hyperplasia	0	no	0	no	0	26	116	61	no	0	116.53	3.71	no	0	0.9	7.88703	Q1	1.25	2.23	2.8	2.33	0.177728	0
256	undergraduate	3	city	1	married	1	61	Han	0	no	0	7.86	0.5	13.45	benign prostatic hyperplasia	0	no	0	no	0	27	142	75	yes	1	91.87	5.74	no	0	1.7	8.95944	Q3	1.77	2.37	3.84	3.67	0.264933	0
257	junior college	3	city	1	married	1	59	Han	0	no	0	14.27	0.14	10.68	benign prostatic hyperplasia	0	yes	1	yes	1	31	127	80	no	0	71.34	5.95	no	0	2.22	9.26225	Q4	1.35	2.43	4.02	2.61	0.398983	0
258	junior high school	2	countryside	2	married	1	65	Han	0	no	0	7.36	0.34	10.09	benign prostatic hyperplasia	0	no	0	yes	1	27	134	91	yes	1	50.12	4.13	no	0	0.88	7.9718	Q1	1.25	2.09	3.29	2.37	0.164521	0
259	junior high school	2	city	1	widowed	2	78	Han	0	no	0	12.44	0.51	14.58	benign prostatic hyperplasia	0	no	0	no	0	24	140	80	yes	1	64.08	4.94	no	0	1.39	8.60803	Q2	2.92	2.55	3.75	4.13	0.286583	0
260	junior college	3	city	1	married	1	69	other	1	yes	1	7.69	0.29	9.58	benign prostatic hyperplasia	0	no	0	no	0	22	131	80	no	0	96.53	4.15	no	0	1.99	8.7926	Q2	1.96	2.35	3.95	3.43	0.244453	0
261	junior high school	2	countryside	2	married	1	52	Han	0	no	0	4.4	0.17	15.57	benign prostatic hyperplasia	0	no	0	no	0	21	122	77	no	0	61.91	5.07	no	0	1.11	8.40906	Q2	2.86	2.29	3.67	4.38	0.171693	0
262	junior college	3	city	1	married	1	76	Han	0	no	0	13.35	0.29	6.84	benign prostatic hyperplasia	0	no	0	no	0	22	112	77	no	0	78.7	5.18	no	0	1.04	8.36538	Q1	1.38	2.17	3.54	3.43	0.27085	0
263	junior high school	2	city	1	married	1	64	Han	0	no	0	5.09	0.24	16.98	benign prostatic hyperplasia	0	no	0	no	0	24	115	75	no	0	68.18	4.59	no	0	1.09	8.29141	Q1	3.39	2.4	3.58	5.03	0.168722	0
264	high school	2	city	1	married	1	52	Han	0	no	0	7.2	0.18	20.26	benign prostatic hyperplasia	0	no	0	no	0	21	99	76	no	0	67.39	6.03	no	0	1.89	9.11468	Q3	1.19	2.3	3.53	2.99	0.273746	0
265	junior college	3	city	1	married	1	58	Han	0	no	0	12.43	0.33	11.15	benign prostatic hyperplasia	0	no	0	no	0	25	128	78	no	0	62.36	3.6	no	0	0.77	7.70093	Q1	4.31	2.3	3.38	6.22	0.192061	0
266	high school	2	city	1	married	1	66	Han	0	no	0	12.64	0.14	12.64	benign prostatic hyperplasia	0	no	0	no	0	28	160	95	yes	1	94.57	5.02	no	0	3.08	9.41972	Q4	1.1	2.16	3.22	3.54	0.394224	0
267	secondary school	2	city	1	married	1	61	other	1	no	0	10.07	0.23	13.83	benign prostatic hyperplasia	0	no	0	no	0	27	110	77	no	0	69.48	2.81	no	0	1.68	8.23333	Q1	1.92	2.23	3.46	3.33	0.215917	0
268	junior high school	2	city	1	married	1	55	Han	0	no	0	15.69	0.18	12.34	benign prostatic hyperplasia	0	no	0	no	0	29	120	80	no	0	58.3	5.43	no	0	1.21	8.56392	Q2	2.51	2.22	3.7	4.06	0.32816	0
269	high school	2	city	1	married	1	70	Han	0	no	0	1.18	0.18	1.67	benign prostatic hyperplasia	0	no	0	no	0	20	121	82	no	0	94.33	6.23	no	0	0.61	8.01644	Q1	1.95	2.01	3.67	1.67	0.117179	0
270	junior high school	2	city	1	married	1	67	Han	0	no	0	35.87	0.11	5.41	benign prostatic hyperplasia	0	no	0	no	0	21	120	70	no	0	50.46	6.8	no	0	1.41	8.94187	Q3	1.18	1.97	2.96	2.22	0.705581	1
271	high school	2	city	1	married	1	86	Han	0	no	0	34.06	0.52	23.91	benign prostatic hyperplasia	0	no	0	no	0	21	139	84	no	0	71.71	4.88	no	0	1.09	8.35268	Q1	2.51	2.27	3.85	23.91	0.601234	1
272	high school	2	city	1	married	1	66	Han	0	yes	1	3.14	0.24	8.03	benign prostatic hyperplasia	0	yes	1	yes	1	22	133	75	no	0	77.94	6.11	no	0	3.73	9.80769	Q4	1.8	2.17	3.89	4.28	0.299122	0
273	secondary school	2	countryside	2	married	1	70	Han	0	no	0	19.6	0.1	15	benign prostatic hyperplasia	0	yes	1	no	0	21	140	95	yes	1	88	6.89	no	0	0.85	8.44891	Q2	1.65	0.58	2.1	2.62	0.373537	0
274	primary school	1	countryside	2	married	1	68	other	1	no	0	10.25	0.2	20.62	benign prostatic hyperplasia	0	yes	1	no	0	24	114	67	no	0	45.25	3.48	no	0	0.71	7.5859	Q1	2.41	2.13	3.23	3.36	0.160926	0
275	junior high school	2	city	1	married	1	77	Han	0	no	0	9.29	0.36	16.02	benign prostatic hyperplasia	0	no	0	no	0	26	116	67	no	0	81.82	5.68	no	0	1.96	9.09125	Q3	3.51	1.26	3.57	4.95	0.300039	0
276	junior high school	2	city	1	married	1	70	Han	0	no	0	9	0.18	24.2	benign prostatic hyperplasia	0	no	0	no	0	27	135	75	no	0	58.1	4.56	no	0	1.56	8.64336	Q2	2.86	2.15	3.8	4.28	0.244985	0
277	high school	2	city	1	married	1	59	Han	0	no	0	4.45	0.98	9.8	benign prostatic hyperplasia	0	yes	1	no	0	25	127	76	no	0	28.6	5	no	0	2.94	9.3692	Q4	1.76	0.98	4.45	3.9	0.26587	0
278	junior high school	2	countryside	2	married	1	72	Han	0	no	0	14.81	0.12	16.46	benign prostatic hyperplasia	0	no	0	no	0	18	132	80	no	0	91	6.73	no	0	1.08	8.66489	Q2	2.88	1.93	3.7	4.27	0.327827	0
279	junior high school	2	city	1	married	1	73	Han	0	no	0	7.3	0.35	15.33	benign prostatic hyperplasia	0	no	0	no	0	25	135	80	no	0	61.35	5.15	no	0	2.72	9.32099	Q4	2.36	2.34	3.9	4.12	0.299489	0
280	illiteracy	1	city	1	married	1	77	Han	0	no	0	7.09	0.2	19.84	benign prostatic hyperplasia	0	yes	1	no	0	23	120	80	no	0	66.2	5.08	no	0	2.17	9.08139	Q3	3.7	2.51	4.2	5.81	0.268469	0
281	junior college	3	city	1	married	1	67	Han	0	no	0	8.14	0.16	17.39	benign prostatic hyperplasia	0	no	0	no	0	25	132	83	no	0	53.32	6.3	no	0	2.51	9.44219	Q4	2.41	2.36	4.2	4.24	0.32682	0
282	primary school	1	city	1	married	1	69	other	1	no	0	10.94	0.34	12.8	benign prostatic hyperplasia	0	yes	1	yes	1	18	122	75	no	0	67.61	6.2	no	0	1.38	8.82799	Q3	2.56	2.2	4.22	4.07	0.291733	0
283	high school	2	city	1	married	1	61	other	1	no	0	18.12	0.05	14.55	benign prostatic hyperplasia	0	no	0	no	0	25	122	81	no	0	51.84	4.6	no	0	1.29	8.46205	Q2	2.83	2.19	3.85	4.12	0.352033	0
284	undergraduate	3	city	1	married	1	62	Han	0	no	0	6.66	0.3	18.53	benign prostatic hyperplasia	0	no	0	no	0	20	123	80	no	0	99.27	6.9	no	0	1.78	9.18949	Q3	2.7	2.45	3.41	4.42	0.275039	0
285	high school	2	countryside	2	married	1	75	other	1	no	0	18.55	0.26	26.69	benign prostatic hyperplasia	0	no	0	no	0	21	122	75	no	0	68.23	5.5	no	0	1.48	8.77815	Q2	2.68	2.38	3.53	4.3	0.401722	0
286	secondary school	2	city	1	married	1	82	other	1	no	0	1.59	0.58	15.95	benign prostatic hyperplasia	0	no	0	no	0	25	130	80	no	0	73.35	4.64	no	0	1.6	8.68607	Q2	1.92	2.08	3.03	3.8	0.16732	0
287	undergraduate	3	city	1	married	1	77	Han	0	no	0	71.61	0.3	14.37	benign prostatic hyperplasia	0	no	0	no	0	20	120	80	no	0	121.51	6.58	no	0	3.86	9.91606	Q4	3	2.32	3.53	10.2	0.979508	1
288	junior high school	2	city	1	married	1	65	Han	0	yes	1	10.9	0.25	9.52	benign prostatic hyperplasia	0	no	0	no	0	24	167	99	yes	1	104.44	5.34	no	0	2.68	9.3424	Q4	3.2	2.29	3.13	5.36	0.356046	0
289	high school	2	city	1	married	1	63	other	1	no	0	7.12	0.08	10.2	benign prostatic hyperplasia	0	no	0	no	0	22	148	81	yes	1	130	5.05	no	0	1.99	8.98888	Q3	3.85	2.18	4.17	4.93	0.258495	0
290	undergraduate	3	city	1	married	1	78	Han	0	no	0	4.68	0.37	6.7	benign prostatic hyperplasia	0	no	0	no	0	26	120	80	no	0	104	5.81	no	0	0.97	8.41048	Q2	2.04	2.4	3.94	3.92	0.174536	0
291	undergraduate	3	city	1	married	1	50	other	1	no	0	6.43	0.24	15.92	benign prostatic hyperplasia	0	no	0	no	0	27	121	70	no	0	125	6.27	no	0	1.43	8.87481	Q3	3.56	2.39	3.82	5.42	0.237468	0
292	junior college	3	city	1	married	1	63	Han	0	no	0	6.27	0.08	13.85	benign prostatic hyperplasia	0	yes	1	yes	1	27	130	85	no	0	75.27	5.84	no	0	1.59	8.90982	Q3	2.58	2.3	3.35	4.32	0.239164	0
293	undergraduate	3	city	1	married	1	57	Han	0	no	0	3.19	0.32	14	benign prostatic hyperplasia	0	no	0	no	0	20	120	80	no	0	115	5.59	no	0	0.89	8.2858	Q1	1.25	2.38	4.1	2.53	0.150953	0
294	secondary school	2	city	1	married	1	62	Han	0	no	0	5.51	0.17	11.49	benign prostatic hyperplasia	0	no	0	no	0	20	120	80	no	0	59.81	6.39	no	0	2.54	9.46825	Q4	2.18	3.89	4.15	4.07	0.291856	0
295	high school	2	countryside	2	married	1	60	Han	0	no	0	5.93	0.17	20	benign prostatic hyperplasia	0	no	0	no	0	25	124	74	no	0	37.3	4.21	no	0	0.79	7.8831	Q1	2.85	2.1	3.73	4.25	0.145115	0
296	junior high school	2	city	1	married	1	69	Han	0	no	0	12.38	0.26	27.88	benign prostatic hyperplasia	0	no	0	no	0	24	148	89	yes	1	67.58	4.95	no	0	2.33	9.12661	Q3	2.9	2.2	2.93	5	0.350562	0
297	junior high school	2	city	1	married	1	54	Han	0	no	0	11.17	0.17	7.82	benign prostatic hyperplasia	0	no	0	no	0	20	120	80	no	0	67.95	5.56	no	0	3.48	9.64399	Q4	2.9	2.29	3.86	4.98	0.401311	0
298	junior high school	2	city	1	married	1	58	Han	0	no	0	12.87	0.08	6.19	benign prostatic hyperplasia	0	yes	1	no	0	25	120	80	no	0	118.8	4.46	no	0	1.66	8.68332	Q2	4.03	2.3	3.87	5.74	0.301681	0
299	primary school	1	city	1	married	1	58	Han	0	no	0	5.52	0.27	8.39	benign prostatic hyperplasia	0	no	0	no	0	21	120	80	no	0	78.22	5.68	no	0	1.49	8.81708	Q3	2.74	2.32	3.38	4.28	0.220658	0
300	primary school	1	city	1	married	1	70	other	1	no	0	8.82	0.24	10.81	benign prostatic hyperplasia	0	no	0	no	0	24	127	81	no	0	82.81	5.72	no	0	1.9	9.06718	Q3	2.52	2.27	3.77	4.28	0.290496	0
301	primary school	1	city	1	married	1	62	Han	0	no	0	5.72	0.06	19.39	benign prostatic hyperplasia	0	no	0	no	0	20	145	81	yes	1	70.7	4.9	no	0	1.11	8.37495	Q1	3.27	2.41	3.93	4.78	0.181887	0
302	high school	2	city	1	married	1	58	Han	0	no	0	4.04	0.24	10.14	benign prostatic hyperplasia	0	no	0	yes	1	24	110	87	no	0	76.6	5.3	no	0	1.29	8.60371	Q2	2.66	2.21	3.5	4.53	0.184564	0
303	junior college	3	city	1	married	1	68	Han	0	no	0	4.09	0.2	18.96	benign prostatic hyperplasia	0	no	0	no	0	24	132	83	no	0	77.33	6.8	no	0	2.12	9.3497	Q4	3.5	2.24	3.17	5.71	0.258951	0
304	junior high school	2	city	1	married	1	68	Han	0	yes	1	7.37	0.17	21.8	benign prostatic hyperplasia	0	no	0	no	0	22	138	74	no	0	76.62	5.4	no	0	1.65	8.86853	Q3	4.87	2.29	3.81	7	0.248558	0
305	primary school	1	city	1	married	1	72	Han	0	no	0	12.1	0.09	14.02	benign prostatic hyperplasia	0	no	0	no	0	22	118	79	no	0	76.2	5.9	no	0	1.87	9.08225	Q3	2.33	2.24	3.74	4.3	0.340462	0
306	primary school	1	countryside	2	married	1	68	other	1	no	0	12.4	0.28	12.86	benign prostatic hyperplasia	0	yes	1	no	0	25	120	80	no	0	58	5.3	no	0	1.3	8.61143	Q2	1.83	2.16	3.04	3.23	0.286429	0
307	junior college	3	city	1	married	1	64	Han	0	no	0	0.54	0.35	20.71	benign prostatic hyperplasia	0	yes	1	no	0	23	135	86	no	0	89.87	5.9	no	0	1	8.45631	Q2	2.94	2.51	3.5	4.44	0.140776	0
308	undergraduate	3	city	1	married	1	62	other	1	no	0	8.05	0.36	11.92	benign prostatic hyperplasia	0	no	0	no	0	27	135	86	no	0	84.28	6.47	no	0	3.19	9.70855	Q4	2.52	2.23	4.03	4.55	0.360114	0
309	junior high school	2	city	1	married	1	71	Han	0	no	0	7.17	0.54	19.33	benign prostatic hyperplasia	0	no	0	no	0	27	102	81	no	0	42.13	4.62	no	0	1.18	8.37727	Q1	0.89	2.28	3.29	2.18	0.197232	0
310	primary school	1	countryside	2	divorce	2	66	other	1	no	0	28.94	0.18	23.43	benign prostatic hyperplasia	0	no	0	no	0	19	105	67	no	0	63.96	6.1	no	0	1.74	9.04353	Q3	2.16	2.33	3.7	4.2	0.613371	1
311	junior high school	2	city	1	married	1	54	other	1	no	0	5.56	0.23	10.05	benign prostatic hyperplasia	0	yes	1	no	0	24	106	69	no	0	86.37	4.88	no	0	1.78	8.84312	Q3	1.23	2.41	3.72	3.12	0.223727	0
312	junior high school	2	city	1	married	1	61	Han	0	no	0	9.75	0.18	12.83	benign prostatic hyperplasia	0	no	0	no	0	21	110	78	no	0	47.2	5.92	no	0	3.91	9.82323	Q4	2.16	2.3	4.05	3.93	0.402988	0
313	junior high school	2	city	1	married	1	71	Han	0	no	0	12.58	0.11	27.98	benign prostatic hyperplasia	0	no	0	no	0	20	135	88	no	0	59.46	6.67	no	0	0.65	8.14819	Q1	2.54	2.14	3.88	3.86	0.237194	0
314	junior high school	2	countryside	2	married	1	69	Han	0	yes	1	7.92	0.26	23.07	benign prostatic hyperplasia	0	no	0	no	0	24	114	81	no	0	53.22	4.7	no	0	1.4	8.56539	Q2	3.61	2.24	3.57	5.6	0.223737	0
315	undergraduate	3	city	1	married	1	60	Han	0	no	0	5.96	0.22	13	benign prostatic hyperplasia	0	no	0	no	0	20	120	80	no	0	69.14	3.39	no	0	0.9	7.79683	Q1	2.86	2.29	3.48	4.76	0.139286	0
316	high school	2	countryside	2	married	1	63	Han	0	no	0	3.4	0.4	12.81	benign prostatic hyperplasia	0	no	0	no	0	24	125	75	no	0	78.04	5.69	no	0	5.4	10.1065	Q4	2.76	2.3	3.5	5.13	0.340465	0
